# Supplementary material for: Soluble CD46 as a diagnostic marker of hepatic steatosis
Source: eBioMedicine. 2024 Jun 4;104:105184. doi: 10.1016/j.ebiom.2024.105184 (PMC11179574; doi:10.1016/j.ebiom.2024.105184)
Supplement: Supplementary Source Data [file mmc2.xlsx]

## Sheet: Fig_2A
0	≥1
8.4746	44
14.2857	15.1515
27.5862	45.6959
55.9091	36
40	68.9542
26.3566	34.6154
16.3205	29.4473
13.4615	12.0079
27.027	41.9355
22.2222	12.5
17.4419	18.7648
33.3333
18.0556
5.5556
59.4906
11.5789
3.2258
19.7674
13.5654
18.4816
0
0
36.1502
3.5714
9.6774
17.5

## Sheet: Fig_2B
Alone	FL	UL
52.77	47.24	27.34
58.68	60.31	37.76
62.65	65.7	35.12
52.01	48.62	16.3
54.36	41.27	23.47
45.36	29.69	10.39
47.04	57.4	36.33
48.4	40.39	20.11

## Sheet: Fig_2C
Marker	Log2 (MFIFL/ MFIUL)	-Log10 (BH-adj. p-values)
CD252 (OX40L)	0	0.003534
CD150 (SLAM)	-0.003	0.01234
CD150 (SLAM)	-0.003	0.0129
CD185	0.007	0.01592
CD185	0.007	0.01702
CD22	-0.014	0.02127
CD192	0.004	0.02225
CD22	-0.014	0.02294
TM4SF20	-0.015	0.02395
CD192	0.004	0.02448
TM4SF20	-0.015	0.02674
IL‐21R	-0.003	0.02803
GPR56	-0.003	0.02985
Jagged 2	-0.004	0.03121
IL‐21R	-0.003	0.03139
CD109	0.005	0.03208
GPR56	-0.003	0.03379
Jagged 2	-0.004	0.03631
CD109	0.005	0.0366
IL‐15Rα	0.012	0.03967
IL‐15Rα	0.012	0.04535
CD203c (E‐ NPP3)	0.016	0.04893
MSC and NPC (W4A5)	-0.031	0.04993
CD203c (E‐ NPP3)	0.016	0.0552
CD107a (LAMP‐1)	-0.012	0.05539
CD221 (IGF‐ 1R)	-0.007	0.05667
MSC and NPC (W4A5)	-0.031	0.0568
Siglec‐9	0.008	0.05877
CD94	0.01	0.0595
CD183	0.032	0.06272
CD107a (LAMP‐1)	-0.012	0.06286
CD221 (IGF‐ 1R)	-0.007	0.06474
CD191	-0.03	0.06577
Siglec‐9	0.008	0.06745
CD94	0.01	0.06879
CD183	0.032	0.07262
CD96	-0.005	0.07419
CD191	-0.03	0.07506
CD45RB	-0.028	0.07526
NTB‐A (NTBA)	0.022	0.08268
CD96	-0.005	0.0841
Siglec‐10	-0.015	0.08646
HLA‐DR	-0.012	0.08754
CD227	0.013	0.08837
CD64	0.007	0.08873
CCR8	-0.054	0.09112
NTB‐A (NTBA)	0.022	0.09197
Siglec‐10	-0.015	0.09638
CD129 (IL‐9 R)	-0.006	0.09773
CD227	0.013	0.09892
CD64	0.007	0.09991
NKp80	-0.014	0.1007
CCR8	-0.054	0.1029
CD129 (IL‐9 R)	-0.006	0.1102
GPR19	-0.008	0.1119
TCR a/β	-0.008	0.1124
NKp80	-0.014	0.1138
GPR19	-0.008	0.1244
CD20	-0.035	0.1247
TCR a/β	-0.008	0.1255
CD80	-0.015	0.13
LAP	0.017	0.1306
CD309 (VEGFR 2)	-0.014	0.1337
MSC (W3D5)	0.021	0.1429
CD337 (NKp30)	-0.026	0.1437
CD80	-0.015	0.1438
CD261 (DR4, TRAIL‐R1)	0.023	0.1447
LAP	0.017	0.1451
CD309 (VEGFR 2)	-0.014	0.1488
CCX‐CKR	0.012	0.1591
MSC (W3D5)	0.021	0.1594
CD337 (NKp30)	-0.026	0.1596
CD261 (DR4, TRAIL‐R1)	0.023	0.1619
SSEA‐3	-0.074	0.1665
CD194	-0.073	0.1686
CCX‐CKR	0.012	0.1743
CD57	-0.06	0.1754
CD90 (Thy1)	0.023	0.184
CD194	-0.073	0.1846
SUSD2	-0.06	0.186
TCR γ/δ	0.074	0.1881
PSMA	0.031	0.1889
Dopamine Receptor D1 (DRD1)	0.018	0.1934
CD45RA	0.02	0.1942
MSCA‐1 (MSC, W8B2)	0.028	0.1947
CD266 (Fn14, TWEAK Receptor)	-0.008	0.1953
MUC‐13	-0.031	0.1962
CD89	-0.037	0.1985
SUSD2	-0.06	0.2013
TCR γ/δ	0.074	0.2041
PSMA	0.031	0.2043
Ig light chain λ	-0.025	0.2054
CD45RA	0.02	0.2109
Dopamine Receptor D1 (DRD1)	0.018	0.2116
MSCA‐1 (MSC, W8B2)	0.028	0.2122
MUC‐13	-0.031	0.2122
CD266 (Fn14, TWEAK Receptor)	-0.008	0.2143
CD89	-0.037	0.2181
CD5	0.035	0.2302
CD196	0.043	0.2327
CD182 (CXCR2)	0.045	0.2339
CD181 (CXCR1)	-0.072	0.2418
CD27	0.037	0.2427
CD5	0.035	0.2506
CD196	0.043	0.2546
CD182 (CXCR2)	0.045	0.2551
Tim‐4	-0.025	0.2558
Delta Opioid Receptor	0.04	0.2558
TRA‐1‐81	-0.065	0.2622
CD79b	-0.12	0.2629
CD181 (CXCR1)	-0.072	0.2638
CD27	0.037	0.264
CD107b (LAMP‐2)	0.032	0.2748
CD49c	-0.058	0.2752
CD213α1	0.067	0.2757
Delta Opioid Receptor	0.04	0.2785
Tim‐4	-0.025	0.2794
CD197 (CCR7)	-0.045	0.2801
CD85k (ILT3)	0.019	0.2841
CD85g (ILT7)	0.017	0.2868
CD79b	-0.12	0.2872
TSLPR (TSLP‐ R)	-0.033	0.2916
CD87	-0.025	0.2978
CD213α1	0.067	0.3008
CD49c	-0.058	0.301
CD107b (LAMP‐2)	0.032	0.3015
B7‐H4	0.124	0.3029
Siglec‐7	-0.025	0.3037
CD197 (CCR7)	-0.045	0.3075
CD85k (ILT3)	0.019	0.3124
CD231 (TALLA)	0.035	0.3148
CD85g (ILT7)	0.017	0.3159
CD62E	0.016	0.318
TSLPR (TSLP‐ R)	-0.033	0.3215
CD87	-0.025	0.3285
IgD	-0.065	0.3344
B7‐H4	0.124	0.3345
Siglec‐7	-0.025	0.3361
CD142	-0.075	0.3471
CD231 (TALLA)	0.035	0.3481
CD43	0.122	0.3492
CD354 (TREM‐1)	0.022	0.3513
CD62E	0.016	0.3521
CD195 (CCR5)	-0.041	0.3528
IgD	-0.065	0.3693
CD323	-0.045	0.3747
TACSTD2	-0.095	0.3792
CD137L (4‐1BB Ligand)	0.106	0.3818
CD83	-0.015	0.3819
CD74	-0.094	0.3823
CD142	-0.075	0.3832
Integrin α9β1	-0.024	0.3843
CD43	0.122	0.3845
CD354 (TREM‐1)	0.022	0.3857
CD195 (CCR5)	-0.041	0.3898
CD115	-0.091	0.4124
CD323	-0.045	0.4126
TLT‐2	0.018	0.4133
CD365 (Tim‐ 1)	0.016	0.4196
CD74	-0.094	0.4212
CD83	-0.015	0.4216
CD137L (4‐1BB Ligand)	0.106	0.4234
Integrin α9β1	-0.024	0.425
CD116	0.381	0.4251
DR3 (TRAMP)	0.014	0.4276
HVEM (TR2)	-0.079	0.4282
CD48	0.026	0.4399
MICA/MICB	0.125	0.4451
TLT‐2	0.018	0.4558
CD115	-0.091	0.4559
TIGIT	-0.038	0.4568
CD133	-0.049	0.4592
TRA‐1‐60‐R	-0.203	0.4597
CD365 (Tim‐ 1)	0.016	0.461
CD116	0.381	0.4678
CD52	-0.055	0.4689
HVEM (TR2)	-0.079	0.4689
DR3 (TRAMP)	0.014	0.4693
CD102	-0.064	0.4754
CD48	0.026	0.4804
Siglec‐8	-0.038	0.4865
MICA/MICB	0.125	0.4866
CD114	0.107	0.4947
CD124	-0.049	0.504
BTLA	-0.028	0.5044
CD34	-0.091	0.5105
SSEA‐5	0.101	0.5119
CD199	-0.098	0.5187
GARP (LRRC32)	-0.168	0.5208
Siglec‐8	-0.038	0.5225
CD152 (CTLA‐4)	-0.073	0.5308
CD114	0.107	0.5317
CD1b	0.056	0.533
FceRIa	-0.099	0.5428
CD34	-0.091	0.5452
CD199	-0.098	0.5544
MRGX2	-0.036	0.5652
CD11c	-0.049	0.5688
CD1b	0.056	0.5696
C3AR	-0.043	0.5705
CD344 (Frizzled‐4)	0.034	0.5856
CD158	-0.04	0.5862
CD254	-0.068	0.5962
MRGX2	-0.036	0.6028
CD11c	-0.049	0.6075
CD326 (Ep‐ CAM)	-0.092	0.6082
C3AR	-0.043	0.6085
CXCR7	-0.064	0.6216
CD344 (Frizzled‐4)	0.034	0.6246
CD158	-0.04	0.6262
CD254	-0.068	0.6373
CD186	-0.087	0.6505
TRA‐2‐49	-0.064	0.6522
ROR1	-0.068	0.6528
CD263 (DcR1, TRAIL‐R3)	0.066	0.6585
CD258 (LIGHT)	-0.053	0.6613
CXCR7	-0.064	0.6621
CD93	-0.018	0.6628
KLRG1	-0.043	0.6698
LY6G6D	-0.065	0.6793
CD32	-0.044	0.6923
CD165	-0.074	0.7344
CD338 (ABCG2)	-0.071	0.7422
GPR83	-0.047	0.7529
CD62P (P‐Selectin)	0.04	0.7546
CD132	-0.107	0.7558
CD140b	0.111	0.7659
Cadherin 11	-0.094	0.7747
CD179a	0.127	0.808
TRA‐2‐54	-0.073	0.8204
CD319 (CRACC)	-0.068	0.8205
CD262 (DR5, TRAIL‐R2)	-0.025	0.8216
CD360	0.036	0.8233
CD70	-0.078	0.826
CD38	0.055	0.8522
Mouse IgG3 isotype	-0.255	0.8526
CD226 (DNAM‐1)	0.06	0.8589
VEGFR3	-0.064	0.8699
CD85d (ILT4)	-0.037	0.877
CD85j (ILT2)	-0.074	0.8774
CD200	0.086	0.8965
CX3CR1	-0.126	0.8974
CD318	-0.186	0.9016
CD119 (IFN‐γ R α chain)	-0.106	0.9214
CD184 (CXCR4)	0.025	0.9257
CD244 (2B4)	0.137	0.9851
CD10	-0.131	0.9957
CD25	0.12	1.025
CD213α2	0.049	1.029
XCR1	-0.05	1.03
CD279 (PD‐1)	0.121	1.038
CD111	-0.398	1.041
CD55	-0.141	1.043
CD86	-0.086	1.044
CD210 (IL‐10 R)	-0.052	1.047
CD255 (TWEAK)	-0.229	1.051
CD368 (CLEC4D)	-0.074	1.051
CD8a	0.117	1.069
CD14	-0.117	1.07
integrin b5	-0.154	1.073
CD59	-0.469	1.098
CD85h (ILT1	-0.081	1.119
CD271	-0.348	1.128
Notch 1	-0.05	1.17
CD301	-0.257	1.18
CD274 (B7‐ H1, PD‐L1)	-0.089	1.185
CD334 (FGFR4)	0.094	1.245
CD82	-0.088	1.249
CD243	-0.069	1.252
CD134	0.248	1.253
CD170 (Siglec‐5)	0.119	1.256
CD366 (Tim‐ 3)	0.06	1.271
CD245 (p220/240)	-0.089	1.288
CD120b	-0.095	1.289
Mouse IgG2b, k Isotype Control	-0.039	1.307
HLA‐E	-0.064	1.309
CD148	-0.114	1.316
Notch 4	0.075	1.33
CD28	0.388	1.352
CD304	-0.164	1.452
CD3	0.093	1.465
IFN‐γRβ chain	0.307	1.485
CD1d	-0.156	1.513
CD46	-0.192	1.517
CD4	0.089	1.517
CD30	0.101	1.519
CD141	0.066	1.52
CD81	-0.107	1.532
CD367 (CLEC4A)	0.049	1.551
CD166	-0.132	1.551
Lymphotoxin β Receptor (LT‐βR)	-0.106	1.554
CXCL16	-0.129	1.558
CD54	-0.191	1.572
CD33	0.073	1.576
CD290	0.091	1.578
CD340 (erbB2/HER‐ 2)	-0.158	1.582
Sialyl_LewisX	-0.259	1.585
CD230 (Prion)	-0.175	1.59
CD275 (B7‐ H2, B7‐RP1, ICOSL)	-0.342	1.6
CD56	-0.185	1.613
CD39	0.079	1.616
CD49e	-0.336	1.62
CD300c	0.256	1.641
CD51	-0.187	1.655
CD193 (CCR3	-1.175	1.663
CD13	-0.131	1.665
CD178 (Fas‐ L)	0.114	1.681
EGFR	-0.204	1.689
MSC (W7C6)	-0.399	1.739
CD268 (BAFF‐ R,BAFFR)	0.149	1.743
MERTK	-0.115	1.745
CD172a/b	-0.248	1.745
CD140a	0.28	1.77
CD112 (Nectin‐2)	-0.194	1.77
CD36L1	-0.224	1.775
CD202b (Tie2/Tek)	0.107	1.778
Podoplanin	-0.151	1.795
CD44	-0.253	1.798
CD218a (IL‐ 18Rα)	-0.207	1.815
CD99	-0.23	1.822
CD29	-0.185	1.829
CD179b	0.124	1.83
NPC (57D2)	0.965	1.837
CD206 (MMR)	0.16	1.838
CD276	-0.09	1.839
TMEM8A	-0.138	1.841
CD138	-0.632	1.844
CD58	-0.164	1.846
CD66a/c/e	-0.228	1.849
CD164	-0.166	1.849
CD100	0.159	1.853
β2‐ microglobulin	-0.244	1.861
CD18	0.133	1.862
CD40	-0.204	1.862
CD26	-0.416	1.867
CD155 (PVR)	-0.261	1.912
CD162	0.112	1.919
CD298	-0.147	1.94
CD147	-0.242	1.946
CD9	-0.108	1.949
CD294	-0.163	1.962
CD143	0.116	1.963
CD95	-0.213	1.965
CD49f	-0.34	1.979
CD172g	0.161	1.979
EphA2	-0.119	1.988
CD47	-0.22	2.001
CD63	-0.309	2.084
HLA‐A,B,C	-0.148	2.093
CD151	-0.223	2.103
CCRL2	-0.154	2.117
CD317	-0.157	2.119
CD92	-0.203	2.12
CD73	-0.195	2.13
CD49b	-0.281	2.137
CD314 (NKG2D)	0.205	2.142
CD49a	-0.304	2.143
CD200 R	0.068	2.156
CD156c (ADAM10)	-0.276	2.16
CD324 (E‐Cadherin)	-0.192	2.175
Notch 2	-0.153	2.199
CD220	-0.128	2.209
CD325	-0.275	2.22
CCR10	-3.976	2.223
CD71	-0.298	2.231
CD24	-0.334	2.231
CD163	0.149	2.233
CD201_EPCR	-0.366	2.275
CD97	-0.174	3.679

## Sheet: Fig_2D
UL	FL
0.738637	8.28325
4.86804	12.9609
6.63344	12.187
9.12493	14.6175
2.3437	15.2134
2.73809	9.62593
4.1947	11.1224
5.77346	13.4379
10.0915	5.42629
	6.5597
	17.4282

## Sheet: Fig_2E
UL	FL
1023	1624
404	709
1087	1453
1772	2112
832	979
1489	2030
1372	1643
584	1039

## Sheet: Fig_2F
	Fc		CD46-Fc
untreated	1μg/ml	10 μg/ml	1μg/ml	10 μg/ml
36.09	36.86	40.22	28.15	21.05
53.24	52.51	49.54	51.1	33.65
27.59	27.02	32.97	13.03	14.47
47.69	48.75	43.42	40.21	30.46
28.57	28	29.79	9.56	13.72
29.18	27.71	31.43	16.82	8.68

## Sheet: Fig_2G
Goat IgG	αCD46
12.8	16.06
12.64	17.23
7.67	13.96
17.52	24.65
17.58	24.89
13.31	21.56
16.27	27.33
21.65	27.18
18.74	21.77
14.29	19.85
14.04	23.68
12.91	20.87
20.48	28.36
17.84	26.11

## Sheet: Fig_2H
Untreated	shRNArandom	shRNACD46
20.31	20.05	18.45
21.96	16.04	21.02
30.73	33.1	32.15
16.42	14.51	20.09
19.46	20.52	36.58
23.66	17.65	27.2
31.75	30.33	33.31
24.14	24.78	28.2
43.09	47.06	46.42
22.63	22.79	31.02
29.13	29.2	47.98
19.15	18.89	25.12
22.43	22.89	25.67
26.84	27.65	41.84
21.32	27.98	38.39

## Sheet: Fig_2I
	UL								FL
Pairing:	R1	R2	R3	R4	R5	R6	R7	R8	R1	R2	R3	R4	R5	R6	R7	R8
untreated	57.07	37.76	44.61	53.56	34.04	39.51	48.99	51.91	81.23	42.69	52.8	68.07	35.49	44.51	60.26	59.02
DMSO	59.59	38.4	44.5	55.94	32.6	38.91	48.76	54.76	80.87	42.67	52.49	61.67	34.35	46.17	57.01	62.57
TAPI-1	40.52	34.62	39.89	38.39	26.95	29.21	38.76	47.7	66.3	39.68	46.95	57.44	26.97	26.78	43.66	49.48
GI 254023X	41.67	29.32	36.79	41.2	24.83	28.45	40.64	42.33	69.79	31.83	36.83	49.71	26.31	27.56	40.35	41.63
Batimastat	43.61	29.64	34.36	34.67	25.53	25.4	43.11	44.69	71.66	31.07	34.86	46.52	24.68	24.49	45.72	45.68

## Sheet: Fig_3A
None	Moderate	Severe
7.23	19.47	35.36
22.34	85.05	34.78
8.61	22.78	34
11.44	35.16	43.34
8.85	46.93	49.05
20.85	28.31	45.18
13.1	26.87	28.32
11.77	30.92	28.64
10.04	36.63	32.35
3.73	27.35	28.48
0.01	31.75	35.24
18.36	30.33	27.44
19.73	26.39
35.61	22.63
14.5	16.43
8.74	23.63
5.55	16.92
15.06	65.49
23.76	24.29
15.01	29.7
12.7	29.99
13.57	23.61
4.82	32.49
13.54	22.79
11.61	40.02
16.47	31.13
12.15	32.48
18.95	52.74
14.98	18.23
20.45	36.74
22.27	19.89
17.24	19.53
14.06	27.44
25.36
28.47
21.51
23.93
29.94
42.31
19.22
21.79
12.37
35.1
39.81
32.51
21.3
15.24
16.11
19.46
25.1
22.95
23.6
42.34
22.65
38.09
29.5
22.72
29.58
10.05
30.38
15.72
15.54
17.17
15.98
18.56
26.53
30.04
20.15
16.25
16.52
13.47
15.76
17.35
26.37
18.49
16.28
27.7
9.69
21.55
18.46
12.69
9.6
15.38
20.88
21.96
21.34
14.23
20.24
19.19
17.68
16.28
25.32
32.75
23.06
22.56
23.53
27.76
27.77
26.45
23.6
24.89
22.2
19.32
22.34
20.95
28.33
24.42
24.13
22.09
24.67
19.15

[truncated: 10 more sheets: Fig_3B, Fig_3C, Fig_3D, Fig_4A, Fig_4B, Fig_4C, Fig_4D, Fig_4E, Fig_4G, Fig_4H]
